# Supplementary material for: Integrative Transcriptomic and Network Analysis of Shared Osteo-Immune Regulatory Programs in Postmenopausal Osteoporosis and Osteosarcoma Within Central Mexican Cohorts
Source: Curr Issues Mol Biol. 2026 Jul 22;48(7):747. doi: 10.3390/cimb48070747 (PMC13409484; doi:10.3390/cimb48070747)
Supplement: Supplementary file 1 [file cimb-48-00747-s001.zip]

Archive with 6 entries (6 files):
- cimb-4375466 Figure S1.pdf
- Table S1 processed OP RNA-seq expression matrix.pdf
- Table S2 processed OS RNA-seq expression matrix.pdf
- Table S3 OP differential expression output.pdf
- Table S4 OS differential expression output .pdf
- Table S5 shared pathway-associated gene lists.pdf
